# Supplementary material for: New reference genome assembly for the declining American Bumble Bee, Bombus pensylvanicus
Source: G3 (Bethesda). 2025 Aug 11;15(10):jkaf181. doi: 10.1093/g3journal/jkaf181 (PMC12506661; doi:10.1093/g3journal/jkaf181)
Supplement: jkaf181_Supplementary_Data [file jkaf181_supplementary_data.zip]

Archive with 4 entries (4 files):
- Supplemental_Figure_S1_G3-2025-406082.tif
- Supplemental_Figure_S2_G3-2025-406082.pdf
- Supplemental_Figure_S3_G3-2025-406082.pdf
- Supplemental_File_S1_G3-2025-406082.xlsx
