# Supplementary material for: New reference genome assembly for the declining American Bumble Bee, Bombus pensylvanicus
Source: G3 (Bethesda). 2025 Aug 11;15(10):jkaf181. doi: 10.1093/g3journal/jkaf181 (PMC12506661; doi:10.1093/g3journal/jkaf181)
Supplement: jkaf181_Supplementary_Data [file jkaf181_supplementary_data.zip › Supplemental_File_S1_G3-2025-406082.xlsx]

## Sheet: Sheet1
#####REPEATMODELER RESULTS USING SPECIES-SPECIFIC REPEATMODELER + APIDAE DFAM FAMILIES #####
		B. pensylvanicus Full Genome			B. pensylvanicus Putative Chromosomes			B. affinis Putative Chromosomes			B. huntii Putative Chromosomes			B. impatiens Putative Chromosomes
Element Category		N	Length (bp)	Percentage of genome	N	Length (bp)	Percentage of genome	N	Length (bp)	Percentage of genome	N	Length (bp)	Percentage of genome	N	Length (bp)	Percentage of genome
Retroelements		54148	49050147	13.91	43375	26792889	9.1	38033	18559156	7.2	43553	20024245	7.17	48691	24704283	9.27
SINEs:		151	17464	0	151	17464	0	93	8884	0	95	10827	0	97	9697	0
Penelope:		880	84163	0.02	875	83581	0	886	82751	0.03	886	81988	0.03	877	83976	0.03
LINEs:		20189	10977876	3.11	16549	6223924	2.1	16588	8538093	3.31	18447	7758778	2.78	19552	8676560	3.25
	CRE/SLACS	0	0	0	0	0	0	0	0	0	0	0	0	0	0	0
	L2/CR1/Rex	1216	330426	0.09	1131	247611	0	1255	290744	0.11	1132	259446	0.09	1140	225047	0.08
	R1/LOA/Jockey	9433	6576557	1.87	6391	2336044	0.8	5919	3022515	1.17	6311	2868876	1.03	7016	3063172	1.15
	R2/R4/NeSL	593	418970	0.12	500	244219	0	482	512644	0.2	478	283808	0.1	582	307851	0.12
	RTE/Bov-B	733	219427	0.06	720	178338	0	746	216753	0.08	947	336744	0.12	949	338693	0.13
	L1/CIN4	266	28448	0.01	266	28448	0	236	24833	0.01	268	29715	0.01	257	30013	0.01
LTR elements:		33808	38054807	10.79	26675	20551501	7	21352	10012179	3.89	25011	12254640	4.39	29042	16018026	6.01
	BEL/Pao	3127	2011872	0.57	2356	1139178	0.3	1912	767558	0.3	2174	1379714	0.49	2493	1411611	0.53
	Ty1/Copia	2901	898286	0.25	2752	788194	0.2	3038	912265	0.35	3677	1660767	0.59	4035	2529375	0.95
	Gypsy/DIRS1	25295	34261284	9.72	19642	18028048	6.1	14841	7715497	3	17557	8745176	3.13	20229	11387347	4.27
Retroviral		606	67410		606	67410	0	609	91071	0.04	677	143001	0.05	709	93983	0.04
DNA transposons		74505	57783368	16.39	68605	38139150	13.05	63137	16069588	6.24	63303	29081411	10.41	64563	14506814	5.44
	hobo-Activator	6727	755554	0.21	6686	743850	0.25	6867	768135	0.3	7050	801599	0.29	6911	787055	0.3
	Tc1-IS630-Pogo	37676	8030576	2.28	37050	6777402	2.32	36275	6255268	2.43	36850	6090983	2.18	37025	6006703	2.25
	En-Spm	0	0	0	0	0	0	0	0	0	0	0	0	0	0	0
	MULE-MuDR	11831	44306248	12.57	7262	26533162	9.08	1538	4171635	1.62	1135	18058486	6.47	1847	3616133	1.36
	PiggyBac	8399	2159844	0.61	8327	2131674	0.73	8568	2298075	0.89	8358	2160482	0.77	8623	2274339	0.85
	Tourist/Harbinger	530	81402	0.02	530	81402	0.03	528	74153	0.03	536	89653	0.03	534	83607	0.03
	Other	211	40552	0.01	211	40552	0.01	177	33356	0.01	225	61400	0.02	247	48631	0.02
Rolling-circles		2033	409074	0.12	2023	407149	0.14	1901	401454	0.16	1968	397108	0.14	2018	401496	0.15
Unclassified		207593	45850272	13	202006	34371222	11.76	195787	30529511	11.85	200174	29671508	10.62	201638	31766293	11.92
Total interspersed repeats:			152767950	43.33		99386842	34.02		65241006	25.33		78859152	28.24		71061366	26.66
Small RNA:A42		1809	5955068	x	1238	175528	0.06	815	80253	0.03	1083	237543	0.09	976	448876	0.17
Satellites:		449	64673	0.02	449	64673	0.02	466	63842	0.02	476	66623	0.02	484	69331	0.03
Simple repeats:		79702	4895875	1.39	78262	4267132	1.46	74661	4809822	1.87	75965	13128790	4.7	75220	3673933	1.38
Low complexity:		16101	831331	0.24	16088	830708	0.28	15513	793289	0.31	15041	770589	0.28	16745	874813	0.33
species specific repeat libraries made with RepeatModeler Version 2.0.6 wit commande "RepeatModeler -database SPECIESDATABASENAME -threads 16 -LTRStruct"
These were merged from a database of repeat models from the Dfam 3.8 database for Apidae (partition 7) obtained with "famdb.py -i Libraries families --format fasta_name --include-class-in-name --ancestors --descendants 7458 > Apidae-rm.fa"
e.g., for B. pensylvanicus "cat Apidae-rm.fa pens_curated-families.fa > Apidae_pens-families-rm.fa"
RepeatMasker was then run with the command (e.g., for B. pensylvanicus) "RepeatMasker -lib Apidae_pens-families-rm.fa -pa 16 -gff Bombus_pensylvanicus.curatedScaff.clean_sort_rename_nuc.fasta"
#####SPECIES-SPECIFIC REPEATMODELER RESULTS ONLY#####
		B. pensylvanicus Full Genome			B. pensylvanicus Putative Chromosomes			B. affinis Putative Chromosomes			B. huntii Putative Chromosomes			B. impatiens Putative Chromosomes
Element Category		N	Length (bp)	Percentage of genome	N	Length (bp)	Percentage of genome	N	Length (bp)	Percentage of genome	N	Length (bp)	Percentage of genome	N	Length (bp)	Percentage of genome
Retroelements		22466	85203596	0.2417	17164	51533459	0.1764	15889	10775051	0.0418	20198	11763981	0.0421	23661	16106449	0.0613
SINEs:		84	8921	0	77	8720	0	0	0	0	82	8437	0	103	10745	0
Penelope:		5	1699	0	5	1699	0	0	0	0	0	0	0	308	72282	0.0003
LINEs:		13561	78297609	0.2221	10630	47266780	0.1618	8165	6068139	0.0236	8089	5055582	0.0181	7894	5423853	0.0206
	CRE/SLACS	0	0	0	0	0	0	0	0	0	0	0	0	0	0	0
	L2/CR1/Rex	273	162145	0.0005	182	77520	0.0003	386	167649	0.0007	231	62385	0.0002	184	52976	0.0002
	R1/LOA/Jockey	6415	74778802	0.2121	3704	44094236	0.1509	2439	1728507	0.0067	2813	1599972	0.0057	2858	1497119	0.0057
	R2/R4/NeSL	216	294547	0.0008	155	153621	0.0005	68	13601	0.0001	97	218811	0.0008	277	100827	0.0004
	RTE/Bov-B	3058	443256	0.0013	3019	397940	0.0014	361	164106	0.0006	526	286320	0.001	453	166631	0.0006
	L1/CIN4	0	0	0	0	0	0	38	8218	0	0	0	0	0	0	0
LTR elements:		8821	6897066	0.0196	6457	4257959	0.0146	7724	4706912	0.0183	12027	6699962	0.024	15664	10671851	0.0406
	BEL/Pao	1013	1583391	0.0045	607	746683	0.0026	451	382429	0.0015	434	570103	0.002	807	1000637	0.0038
	Ty1/Copia	309	479870	0.0014	264	391228	0.0013	560	438423	0.0017	1358	842865	0.003	825	953838	0.0036
	Gypsy/DIRS1	2220	3191828	0.0091	1756	2025912	0.0069	1999	2339710	0.0091	3494	3255771	0.0117	7543	6578832	0.025
Retroviral		0	0	0	0	0	0	0	0	0	0	0	0	0	0	0
DNA transposons		18435	5997712	0.017	17715	4705925	0.0161	16417	3361147	0.013	13731	3559414	0.0127	13781	3492667	0.0133
	hobo-Activator	453	109100	0.0003	453	109100	0.0004	240	46444	0.0002	1299	604749	0.0022	1941	762919	0.0029
	Tc1-IS630-Pogo	13780	4736162	0.0134	13080	3451828	0.0118	9461	1811030	0.007	8068	1631165	0.0058	7372	1465713	0.0056
	En-Spm	0	0	0	0	0	0	0	0	0	0	0	0	0	0	0
	MULE-MuDR	0	0	0	0	0	0	0	0	0	0	0	0	0	0	0
	PiggyBac	3307	968904	0.0027	3288	961747	0.0033	5654	1242274	0.0048	3351	1086090	0.0039	3533	1036405	0.0039
	Tourist/Harbinger	155	21783	0.0001	155	21783	0.0001	141	22979	0.0001	146	20470	0.0001	0	0	0
	Other	0	0	0	0	0	0	0	0	0	0	0	0	0	0	0
Rolling-circles		201	67824	0.0002	199	67163	0.0002	103	37786	0.0001	108	37825	0.0001	149	48389	0.0002
Unclassified		131907	45353793	0.1286	126988	22791510	0.078	125184	30579604	0.1187	141405	43489802	0.1557	128518	29193853	0.1111
Total interspersed repeats:			136556800	0.3873		79032593	0.2705		44715802	0.1736		58813197	0.2106		48865251	0.186
Small RNA:A42		392	432761	0.0012	253	58806	0.0002	0	0	0	0	0	0	492	443038	0.0017
Satellites:		0	0	0	0	0	0	0	0	0	0	0	0	0	0	0
Simple repeats:		92218	5457223	0.0155	90328	4813372	0.0165	87232	5449790	0.0212	88145	13715753	0.0491	86296	4196000	0.016
Low complexity:		18481	966194	0.0027	18448	964567	0.0033	17792	921323	0.0036	17345	901108	0.0032	18470	974694	0.0037
species specific repeat libraries made with RepeatModeler Version 2.0.6 wit commande "RepeatModeler -database SPECIESDATABASENAME -threads 16 -LTRStruct"
RepeatMasker was then run with the command (e.g., for B. pensylvanicus) "RepeatMasker -lib pens-families-rm.fa -pa 16 -gff Bombus_pensylvanicus.curatedScaff.clean_sort_rename_nuc.fasta"
